# Supplementary material for: Fibroblast Growth Factor 23 and Osteoporosis: Evidence from Bench to Bedside
Source: Int J Mol Sci. 2022 Feb 24;23(5):2500. doi: 10.3390/ijms23052500 (PMC8909928; doi:10.3390/ijms23052500)
Supplement: Supplementary file 1 [file ijms-23-02500-s001.zip]

Archive with 1 entries (1 files):
- ijms-1597613-supplementary.pdf
